# Supplementary material for: Multiomics profiling identifies the poor prognostic role of a tumor cluster with GNA15 overexpression in triple-negative breast cancer
Source: Front Immunol. 2025 Sep 22;16:1659183. doi: 10.3389/fimmu.2025.1659183 (PMC12497757; doi:10.3389/fimmu.2025.1659183)
Supplement: Supplementary file 1 [file Table1.xlsx]

## Sheet: Table S1
Table S1 The datasets of single-cell RNA sequencing
GEO_ID	Sample	Subtype	Dataset	stage	treatment
GSM5354517	CID3946	TNBC	GSE176078	/	/
GSM5354525	CID44041	TNBC	GSE176078	/	/
GSM5354528	CID4465	TNBC	GSE176078	/	/
GSM5354530	CID4495	TNBC	GSE176078	/	/
GSM5354531	CID44971	TNBC	GSE176078	/	/
GSM5354532	CID44991	TNBC	GSE176078	/	/
GSM5354533	CID4513	TNBC	GSE176078	/	/
GSM5354534	CID4515	TNBC	GSE176078	/	/
GSM5354536	CID4523	TNBC	GSE176078	/	/
GSM5354519	CID3963	TNBC	GSE176078	/	/
GSM5457199	GSM5457199	TNBC	GSE180286	T2N1M0	untreated
GSM5457208	GSM5457208	TNBC	GSE180286	T2N2M0	untreated
GSM5974486	GSM5974486	TNBC	GSE199515	/	/
GSM5974487	GSM5974487	TNBC	GSE199515	/	/
GSM5974488	GSM5974488	TNBC	GSE199515	/	/

## Sheet: Table S2
Table S2 oligonucleotide sequences of siRNA
siGNA15-1	GGUUCAUCCUGGACAUGUATT
siGNA15-2	GGGUGGACCAGGAGAUCAATT
siGNA15-3	CGUGCGGGCUGAAAUUAAATT

## Sheet: Table S3
Table S3 The primers of GNA15 and GAPDH
GNA15-F	GATCCATTGTTTCGAGAACGTGA
GNA15-R	GGTAGTTCCAGGATAGTCCCAA
GAPDH-F	ACAACTTTGGTATCGTGGAAGG
GAPDH-R	GCCATCACGCCACAGTTTC

## Sheet: Table S4
Table S4. The GO_BP enrichment results of S2 cluster
ID	GeneRatio	BgRatio	pvalue	p.adjust	qvalue	geneID	Count
GOBP_REGULATION_OF_MIRNA_METABOLIC_PROCESS	24/851	86/17959	9.02882e-13	3.60371e-09	2.81401e-09	ESR1/XIST/SMAD3/DDX5/FOXA1/SRF/FOSL1/AR/NEAT1/NFKB1/KLF4/EGR1/ZC3H12A/GATA3/JUN/STAT3/RARA/HIF1A/TEAD1/BMP4/MYB/ZSWIM8/FOXO3/KCNQ1OT1	24
GOBP_MIRNA_METABOLIC_PROCESS	26/851	104/17959	1.68398e-12	3.60371e-09	2.81401e-09	ESR1/XIST/SMAD3/DDX5/FOXA1/SRF/FOSL1/AR/NEAT1/NFKB1/KLF4/EGR1/DDX17/ZC3H12A/GATA3/JUN/AGO2/STAT3/RARA/HIF1A/TEAD1/BMP4/MYB/ZSWIM8/FOXO3/KCNQ1OT1	26
GOBP_POSITIVE_REGULATION_OF_MIRNA_METABOLIC_PROCESS	20/851	63/17959	5.10782e-12	7.28715e-09	5.69029e-09	XIST/SMAD3/FOXA1/SRF/FOSL1/AR/NEAT1/NFKB1/KLF4/EGR1/ZC3H12A/GATA3/JUN/STAT3/HIF1A/TEAD1/MYB/ZSWIM8/FOXO3/KCNQ1OT1	20
GOBP_RESPONSE_TO_TOPOLOGICALLY_INCORRECT_PROTEIN	31/851	158/17959	1.23024e-11	1.31636e-08	1.0279e-08	STC2/AGR2/HSPB8/XBP1/DNAJB9/CLU/HSPB1/HSPA5/PPP1R15A/HSPH1/HSPA1A/CREB3L1/ATF3/BAG3/HERPUD1/AMFR/ATF6/ATF4/CREBRF/THBS1/DNAJB1/DNAJA1/CUL3/HSPA2/HSPE1/DNAJB4/PPP1R15B/ERN1/EIF2AK3/HSPA6/MBTPS1	31
GOBP_GLAND_MORPHOGENESIS	27/851	123/17959	1.70836e-11	1.46236e-08	1.1419e-08	AREG/ESR1/PGR/TBX3/TGM2/XBP1/NTN4/NKX3-1/FOXA1/GLI3/TNFAIP3/EPHA2/TNC/AR/NFKB1/TGFB3/SEMA3C/CRIP1/CUL3/EZR/FRS2/BCL2/PLXND1/BMP4/HPN/BTRC/DDR1	27
GOBP_CELLULAR_RESPONSE_TO_EXTERNAL_STIMULUS	47/851	345/17959	6.52513e-11	4.65459e-08	3.63461e-08	XBP1/MAPK8/CPEB4/CDKN1A/ITGA2/TMEM150C/IGF1R/HSPA5/MAP3K1/PDK4/BCL10/SRF/FOSL1/IRF1/TNC/FNIP1/GABARAPL1/NFKB1/ATF3/BAG3/PMAIP1/CSNK1A1/SLC38A2/KLF10/RICTOR/MAP1LC3B/ATF4/SIRT1/OGT/SLC2A1/NCOA1/MAP2K4/MFSD2A/ZC3H12A/SLC9A1/INHBB/F11R/ULK1/BCL2/PRKAA2/EIF2AK3/FLCN/MTMR3/TNFRSF10B/ATF2/CREBBP/FOXO3	47
GOBP_RESPONSE_TO_ENDOPLASMIC_RETICULUM_STRESS	39/851	265/17959	2.87368e-10	1.75705e-07	1.37202e-07	STC2/AGR2/XBP1/CXCL8/DNAJB9/DDX3X/CLU/HSPA5/ITPR1/PPP1R15A/ATP2A2/RNF103/HSPA1A/AFF4/CREB3L1/ATF3/PMAIP1/HERPUD1/AMFR/ATF6/ATF4/THBS1/SIRT1/BBC3/JUN/MAN1A1/ALOX5/BCL2/SEC16A/PPP2CB/UFM1/PPP1R15B/NCCRP1/ERN1/EIF2AK3/ABL1/SEC61B/TNFRSF10B/MBTPS1	39
GOBP_WOUND_HEALING	52/851	425/17959	3.41026e-10	1.82449e-07	1.42468e-07	TFPI/IL6ST/SYTL4/PLAT/XBP1/SMAD3/CDKN1A/ITGA2/HSPB1/F2RL1/TNFAIP3/SRF/TNFRSF12A/ITGB6/SDC4/CD59/MYOF/CASP7/VAV3/MYH9/PHLDB2/JMJD1C/EPB41L4B/THBS1/F3/ANO6/VCL/GNA13/CX3CL1/SERPINA1/ERBB2/F11R/ALOX5/RHOC/GNAQ/PPP3CA/SERPING1/DST/HIF1A/ERBB3/COL3A1/MACF1/CLDN4/SYT7/EPPK1/NF1/CASK/BLOC1S6/AHNAK/CHMP4B/DDR1/RREB1	52
GOBP_IN_UTERO_EMBRYONIC_DEVELOPMENT	48/851	394/17959	1.90721e-09	8.49581e-07	6.63409e-07	TBX3/SMAD3/MAFF/GLI3/TM4SF1/RUNDC1/HS6ST1/SRF/DNAJB6/SMIM14/PLCD3/FOSL1/EPAS1/AR/TGFB3/ADM/YTHDC1/KLF4/MYH9/ZFAND5/FUT8/NCOA1/SBDS/MAN2A1/GATA3/GNA13/CUL3/UBE2B/ZFP36L1/SEC24D/NSRP1/LATS2/HIF1A/NMT1/LPAR6/COL3A1/RBBP6/MAFG/XAB2/SOCS3/ADAM10/KRT8/FLCN/HES1/KLF2/SLC35E2B/ATF2/CTR9	48
GOBP_CELL_GROWTH	56/851	500/17959	1.985e-09	8.49581e-07	6.63409e-07	IGFBP4/CDH1/SMAD3/FBP1/CDKN1A/DDX3X/ENPP1/SEMA3E/NEDD4L/SOCS2/SEMA3B/BST2/RAB21/BTG1/SRF/RPS6KA3/TNC/TSPYL2/FLRT3/HSPA1A/SLC44A4/RICTOR/PPP2CA/RERG/MAPT/CRKL/HSPA1B/MAP2K4/MFSD2A/ALCAM/SEMA3C/BCL6/VCL/USP47/FOXP1/SLC9A1/CRABP2/LAMB2/EIF4G2/ERBB2/ULK1/BCL2/TEAD1/PDLIM5/IST1/MACF1/ADAM10/LLPH/DIP2B/HPN/ABL1/BIN3/USP9X/RAPH1/MEX3C/DDR1	56

## Sheet: Table S5
Table S5. The KEGG enrichment results of S2 cluster
	ID	Description	GeneRatio	BgRatio	pvalue	p.adjust	qvalue	geneID	Count
KEGG_MAPK_SIGNALING_PATHWAY	KEGG_MAPK_SIGNALING_PATHWAY	KEGG_MAPK_SIGNALING_PATHWAY	34/292	267/5245	3.47009e-06	0.000513574	0.000467549	FGFR1/DUSP10/JUND/MAPK8/DUSP5/HSPB1/GADD45B/MAP3K1/DUSP8/SRF/RPS6KA3/HSPA1A/NFKB1/TGFB3/FLNB/DUSP16/DUSP4/ATF4/MAPT/CRKL/HSPA1B/MAP2K4/MAPKAPK2/JUN/HSPA2/PPP3CA/SOS2/TAB2/NF1/LAMTOR3/ATF2/DUSP6/MAP3K8/HSPA6	34
KEGG_PATHWAYS_IN_CANCER	KEGG_PATHWAYS_IN_CANCER	KEGG_PATHWAYS_IN_CANCER	38/292	325/5245	7.16202e-06	0.000529989	0.000482494	FGFR1/RUNX1/CXCL8/CDH1/MAPK8/SMAD3/CDKN1A/ITGA2/NKX3-1/IGF1R/ITGAV/GLI3/CSF3R/ZBTB16/EPAS1/AR/NFKB1/RALGDS/TGFB3/SLC2A1/CRKL/JUP/LAMC2/JAK1/JUN/LAMB2/ERBB2/STAT3/BCL2/RARA/ITGA3/HIF1A/BMP4/SOS2/ABL1/RASSF1/TCF7/CREBBP	38
KEGG_PROSTATE_CANCER	KEGG_PROSTATE_CANCER	KEGG_PROSTATE_CANCER	14/292	89/5245	0.00034729	0.0171329	0.0155976	FGFR1/CDKN1A/NKX3-1/IGF1R/AR/NFKB1/CREB3L1/ATF4/CREB5/ERBB2/BCL2/SOS2/TCF7/CREBBP	14
KEGG_ECM_RECEPTOR_INTERACTION	KEGG_ECM_RECEPTOR_INTERACTION	KEGG_ECM_RECEPTOR_INTERACTION	13/292	84/5245	0.000661153	0.0244627	0.0222704	ITGA2/ITGAV/ITGB6/TNC/SDC4/SDC3/AGRN/THBS1/LAMC2/LAMB2/ITGA3/COL3A1/ITGB5	13
KEGG_FOCAL_ADHESION	KEGG_FOCAL_ADHESION	KEGG_FOCAL_ADHESION	22/292	199/5245	0.00143218	0.0377275	0.0343465	MAPK8/ITGA2/IGF1R/ITGAV/ITGB6/TNC/DIAPH1/VAV3/FLNB/THBS1/CRKL/LAMC2/VCL/JUN/LAMB2/ERBB2/BCL2/ITGA3/COL3A1/ITGB5/SOS2/PXN	22
KEGG_NEUROTROPHIN_SIGNALING_PATHWAY	KEGG_NEUROTROPHIN_SIGNALING_PATHWAY	KEGG_NEUROTROPHIN_SIGNALING_PATHWAY	16/292	126/5245	0.00152949	0.0377275	0.0343465	IRS1/MAPK8/MAP3K1/RPS6KA3/NFKB1/ATF4/CRKL/MAPKAPK2/JUN/FRS2/BCL2/ZNF274/SOS2/ABL1/PRDM4/FOXO3	16

## Sheet: Table S6
Table S6.The hub genes of each module
gene_name	module	color	kME_grey	kME_Malignant1	kME_Malignant2	kME_Malignant3	kME_Malignant4	kME_Malignant5	kME_Malignant6	kME_Malignant7	kME_Malignant8	kME_Malignant9	kME_Malignant10	kME_Malignant11	kME_Malignant12	kME_Malignant13	kME_Malignant14	kME_Malignant15	kME_Malignant16	kME_Malignant17	kME_Malignant18	kME_Malignant19
SPSB1	Malignant9	greenyellow	0.140449	0.111531	0.107006	0.196733	-0.0116802	0.116668	0.00688091	-0.068516	0.145001	0.201558	0.121651	0.0892548	0.0415221	0.0344013	0.0976395	0.0667582	0.050233	0.0105688	0.064501	0.0855859
PNRC2	Malignant9	greenyellow	0.179039	0.166507	0.109683	0.198505	0.0256834	0.162532	0.0483693	-0.0737749	0.218627	0.254476	0.171093	0.108074	0.107251	0.0497123	0.15577	0.0591452	0.111266	0.0654721	0.12171	0.138165
SLC9A1	Malignant9	greenyellow	0.165042	0.128753	0.14858	0.163377	-0.0168494	0.141369	-0.0117273	-0.0505992	0.162338	0.218781	0.157992	0.0783246	0.045685	0.058105	0.0980874	0.0719168	0.0499982	-0.00667239	0.0984738	0.0901728
STX12	Malignant9	greenyellow	0.127735	0.137433	0.0622293	0.100564	-0.0224511	0.124266	-0.0186958	-0.0224099	0.211987	0.204815	0.117395	0.0717253	0.0667924	0.0392845	0.0864027	0.0207094	0.0632774	-0.00424476	0.0896741	0.0961919
BSDC1	Malignant9	greenyellow	0.187342	0.153479	0.139268	0.16197	0.0225831	0.191581	-0.00680147	-0.0633551	0.190215	0.229818	0.182953	0.0986038	0.102539	0.0586301	0.140547	0.0424863	0.098205	0.0440951	0.123515	0.142781
SFPQ	Malignant9	greenyellow	0.133917	0.0869186	0.0676882	0.204271	-0.00134073	0.17773	0.044605	-0.18603	0.217385	0.268598	0.189208	0.118716	0.00993178	0.0274591	0.164895	0.0314562	0.0208192	0.0403209	0.0293873	0.108295
MACF1	Malignant9	greenyellow	0.190385	0.160327	0.124148	0.239756	-0.0367681	0.215493	-0.0117827	-0.176923	0.226827	0.311378	0.194701	0.168639	0.0224102	0.0631144	0.218007	0.0769086	0.0309782	0.02309	0.0768891	0.12736
HIVEP3	Malignant9	greenyellow	0.128184	0.089279	0.0849505	0.114095	-0.0215345	0.119423	-0.0228977	-0.0190565	0.156219	0.167323	0.110442	0.0955953	0.0297467	0.0513944	0.0979451	0.0487137	0.047641	0.0068126	0.0511087	0.066109
RNF11	Malignant9	greenyellow	0.177621	0.159299	0.118729	0.242294	0.00294347	0.155631	0.0404393	-0.0821735	0.183154	0.273712	0.162561	0.108088	0.0884653	0.0760763	0.160305	0.119573	0.0770064	0.0616727	0.107404	0.112926
WLS	Malignant9	greenyellow	0.138607	0.244686	0.065168	0.253877	0.0332928	0.0562509	0.105703	-0.173328	0.0927454	0.229435	0.0985024	0.0316003	0.0774959	-0.0392537	0.124769	0.105814	0.0294111	0.00384319	0.102356	0.0512463
PPP1R15B	Malignant9	greenyellow	0.171123	0.101914	0.139413	0.219876	-0.0516039	0.165004	-0.0605289	-0.0390064	0.221891	0.254435	0.192883	0.0982653	0.0319902	0.0728372	0.100465	0.079613	0.0443075	-0.0145219	0.083472	0.099299
C1orf132	Malignant9	greenyellow	0.105973	0.16442	0.0493838	0.206492	-0.0677713	0.0784321	-0.00658337	-0.0979479	0.138422	0.231452	0.108495	0.00675005	0.00663634	-0.01973	0.0698008	0.0557543	0.000434331	-0.0571322	0.0535149	0.0436788
ENAH	Malignant9	greenyellow	0.201041	0.187158	0.130316	0.231702	0.0353001	0.218825	0.101806	-0.205254	0.194294	0.297142	0.196808	0.206672	0.052074	0.0831413	0.294117	0.101385	0.0466839	0.114887	0.0788695	0.145082
NCOA1	Malignant9	greenyellow	0.181558	0.123127	0.144142	0.196177	-0.0482526	0.180093	-0.0507431	-0.0460025	0.189528	0.24018	0.185148	0.0848121	0.0671956	0.0569924	0.107965	0.0544076	0.0773246	-0.012392	0.0937104	0.119539
RANBP2	Malignant9	greenyellow	0.198381	0.141824	0.127434	0.16767	-0.0340162	0.222336	-0.0479521	-0.0770426	0.235231	0.260542	0.18855	0.102984	0.0649269	0.0647408	0.147334	0.0381858	0.082876	-0.00428257	0.106416	0.154705
PLEKHB2	Malignant9	greenyellow	0.199642	0.160916	0.157234	0.207494	0.0727054	0.180692	0.0523136	-0.0767451	0.189216	0.246475	0.180402	0.119819	0.135192	0.0620065	0.1578	0.0911138	0.12247	0.0872728	0.141427	0.171549
STK17B	Malignant9	greenyellow	0.12369	0.0843784	0.0961191	0.16602	-0.0410605	0.140201	-0.0389307	-0.0554625	0.162306	0.18733	0.139404	0.0721092	0.0326562	0.0258007	0.073264	0.0455322	0.0272801	-0.0177034	0.049476	0.0790197
CYP20A1	Malignant9	greenyellow	0.176344	0.136635	0.13365	0.177294	-0.0177421	0.167782	-0.0155355	-0.0651559	0.176669	0.220253	0.171889	0.113446	0.0812669	0.072596	0.152394	0.0506312	0.0920258	0.0306052	0.10669	0.130503
MREG	Malignant9	greenyellow	0.13108	0.207889	0.0579902	0.285385	-0.0318494	0.0868597	0.0347357	-0.154494	0.161943	0.297744	0.128209	0.0209233	0.0486653	-0.0143388	0.0947284	0.103453	0.0180557	-0.026682	0.0727125	0.0491541
TRIP12	Malignant9	greenyellow	0.196412	0.137926	0.156197	0.199504	-0.0123391	0.218215	-0.00432862	-0.108665	0.19367	0.26314	0.191613	0.124447	0.0722969	0.0703459	0.164015	0.0673188	0.0810329	0.0283621	0.0885784	0.154951
LRRFIP1	Malignant9	greenyellow	0.0874065	0.30075	-0.0576267	0.305226	-0.115974	0.0745117	0.0694539	-0.295059	0.226219	0.356038	0.150598	-0.00541927	-0.033996	-0.148369	0.141779	0.00570876	-0.0841503	-0.101768	-0.00149274	-0.0146238
FOXP1	Malignant9	greenyellow	0.163506	0.141724	0.121664	0.207985	-0.06524	0.188498	-0.0552817	-0.0914464	0.20558	0.245656	0.200634	0.0744753	0.0631865	0.0426234	0.118256	0.0500204	0.0723939	-0.0163129	0.10235	0.13561
CHMP2B	Malignant9	greenyellow	0.180698	0.165224	0.122575	0.202557	0.0165462	0.203142	0.0405974	-0.0989667	0.233741	0.265686	0.178006	0.165739	0.0880315	0.129399	0.228464	0.0953641	0.0894011	0.106312	0.120374	0.15167
NFKBIZ	Malignant9	greenyellow	0.144832	0.224862	0.0496317	0.120117	-0.0913471	0.148608	-0.0454961	-0.115937	0.276897	0.241219	0.16798	0.0694836	0.00952949	-0.0312868	0.106675	-0.00313851	0.033112	-0.0799577	0.056046	0.0727176
C3orf52	Malignant9	greenyellow	0.0996459	0.176481	0.043714	0.316123	-0.0528973	0.064774	0.00893626	-0.153248	0.182079	0.30462	0.129157	-0.00183429	0.0161413	-0.0350815	0.0615832	0.0661398	-0.0111256	-0.0572593	0.0442193	0.0247694
TM4SF1-AS1	Malignant9	greenyellow	0.138119	0.152647	0.118331	0.20087	-0.0404006	0.139377	-0.0181419	-0.0831187	0.16591	0.234948	0.13909	0.0412398	0.0393562	0.0388069	0.0919983	0.0478366	0.0406402	-0.0232458	0.0892558	0.076878
KPNA4	Malignant9	greenyellow	0.194306	0.11811	0.15838	0.202366	-0.015286	0.226544	-0.0193807	-0.105081	0.241031	0.280952	0.201273	0.144041	0.0622656	0.102874	0.189528	0.0822855	0.064019	0.0380295	0.100568	0.147459
MAP3K13	Malignant9	greenyellow	0.0863077	0.119558	0.0451037	0.0935104	-0.0752921	0.136217	0.00195273	-0.0673945	0.194295	0.192181	0.121896	0.0381439	0.0187834	0.053438	0.0929395	0.0557604	-0.00706688	-0.0271596	0.0735491	0.0332792
RNF4	Malignant9	greenyellow	0.161412	0.120895	0.135412	0.137263	0.0287745	0.139737	0.0109466	-0.0496267	0.16668	0.189389	0.140648	0.0725613	0.0903145	0.0403538	0.095538	0.0537594	0.091388	0.0333509	0.114032	0.110334
SMIM14	Malignant9	greenyellow	0.203653	0.286348	0.1547	0.302499	-0.00275953	0.159169	0.0720674	-0.185342	0.125825	0.285772	0.195481	0.0494099	0.120203	0.0804067	0.164708	0.155838	0.0535447	0.0343475	0.181202	0.128047
G3BP2	Malignant9	greenyellow	0.184566	0.161288	0.126314	0.166994	0.0538976	0.168881	0.0501474	-0.0716252	0.186781	0.224145	0.152488	0.127404	0.121548	0.0636638	0.157093	0.0660626	0.131019	0.0883803	0.115625	0.154666
SEC24D	Malignant9	greenyellow	0.135608	0.150184	0.0886518	0.191744	-0.00539766	0.0957518	0.0221134	-0.0863569	0.139227	0.210997	0.119255	0.0729913	0.0501744	0.0203348	0.0841635	0.0783314	0.0427912	0.00445491	0.0691689	0.0726655
PALLD	Malignant9	greenyellow	0.161678	0.145316	0.0752354	0.193806	0.00419549	0.155901	0.0244423	-0.0765376	0.234404	0.283669	0.146816	0.113282	0.0757012	0.0356874	0.148428	0.0593795	0.0662004	0.0272172	0.0878838	0.106671
OSMR	Malignant9	greenyellow	0.0988477	0.0778485	0.0501283	0.152048	0.00732397	0.0724149	0.0336145	-0.0595311	0.1387	0.160527	0.0776275	0.168382	0.00836851	0.0571459	0.12836	0.110363	0.00816088	0.053355	0.0208125	0.0435497
PRKAA1	Malignant9	greenyellow	0.150003	0.110018	0.112084	0.109949	-0.00588304	0.14064	-0.00685986	-0.0440374	0.155148	0.171473	0.120695	0.117131	0.042788	0.0765966	0.125997	0.061787	0.0614673	0.030045	0.0756327	0.102756
CHD1	Malignant9	greenyellow	0.16819	0.0940154	0.107724	0.148489	-0.0314262	0.183373	-0.0473444	-0.00731189	0.247631	0.228244	0.181598	0.131549	0.0496085	0.0819844	0.145333	0.047441	0.0652458	0.019918	0.0736831	0.131944
EDN1	Malignant9	greenyellow	0.101524	0.144917	0.0696914	0.0820268	-0.0897807	0.162979	-0.0784618	-0.0588265	0.305999	0.213306	0.170143	0.0410392	0.0242347	0.0222676	0.0620896	0.0113881	0.005538	-0.0774565	0.094366	0.0749809
ATXN1	Malignant9	greenyellow	0.125403	0.146866	0.0876804	0.214563	-0.0536171	0.117239	-0.0226236	-0.103958	0.164774	0.24626	0.150819	0.0272581	0.026421	0.00299741	0.0765093	0.0560184	0.0115577	-0.0557371	0.074598	0.0665557
CDKN1A	Malignant9	greenyellow	0.120455	0.232796	0.0658083	0.36191	-0.0567485	0.0545129	0.043113	-0.200151	0.220366	0.322992	0.150601	0.0295224	0.0342681	-0.0697597	0.0839263	0.158532	-0.0158106	-0.0672008	0.0634542	0.0199854
PGM3	Malignant9	greenyellow	0.197356	0.187719	0.143316	0.248139	0.0497033	0.167068	0.0611136	-0.124774	0.171757	0.278136	0.172775	0.093784	0.122635	0.0730757	0.164421	0.12069	0.104281	0.0640357	0.142108	0.144708
PKIB	Malignant9	greenyellow	0.139755	0.298568	0.0475231	0.26461	0.00383004	0.0878006	0.106899	-0.218865	0.0998075	0.265366	0.112916	-0.000370373	0.0688854	-0.0525344	0.146481	0.0881475	0.0188351	-0.00709528	0.119398	0.0607166
AHI1	Malignant9	greenyellow	0.187312	0.20046	0.115335	0.14565	-0.0197535	0.178227	-0.00764356	-0.090339	0.213707	0.24035	0.175283	0.0819584	0.086098	0.0234086	0.149806	0.0332599	0.0863137	0.00181883	0.122842	0.139895
RABGEF1	Malignant9	greenyellow	0.112589	0.0966793	0.0784573	0.127742	0.00416021	0.097364	0.00570077	-0.0461298	0.132809	0.156562	0.0952263	0.0640445	0.0484828	0.0296804	0.0737924	0.0500059	0.0539961	0.016682	0.0630842	0.0719436
CLDN4	Malignant9	greenyellow	0.100271	0.243483	0.0331423	0.208626	-0.128352	0.105798	-0.0558522	-0.238215	0.272844	0.284791	0.16753	0.00758734	0.0139763	-0.068815	0.0713737	-0.0263499	0.0292147	-0.100709	0.0661677	0.0633431
SEMA3E	Malignant9	greenyellow	0.131586	0.174604	0.0741533	0.233304	-0.0304955	0.133136	0.00496226	-0.137511	0.165375	0.246517	0.147282	0.0258975	0.0526108	-0.0115631	0.0932932	0.0518207	0.0336104	-0.0264141	0.0872278	0.0844719
PIGA	Malignant9	greenyellow	0.11431	0.128212	0.0649332	0.183647	-0.0342056	0.0894222	-0.0184106	-0.0654713	0.17331	0.213965	0.113604	0.0333846	0.0326005	0.00466077	0.0536276	0.0538952	0.0300256	-0.0373743	0.0560773	0.0559112
USP9X	Malignant9	greenyellow	0.199814	0.16773	0.147789	0.185304	-0.0327382	0.198893	-0.0226872	-0.0957242	0.205386	0.274157	0.201214	0.0919943	0.0703149	0.0649063	0.138444	0.0555459	0.0726114	0.00118814	0.109599	0.141258
TSPYL2	Malignant9	greenyellow	0.143092	0.156949	0.0812395	0.251876	-0.0602186	0.115825	-0.0356728	-0.0956501	0.170967	0.270685	0.157851	0.0377185	0.0314451	0.00496363	0.0871569	0.0369749	0.01614	-0.0457366	0.0661163	0.0708571
KDM5C	Malignant9	greenyellow	0.132333	0.105447	0.092418	0.174098	-0.0402721	0.128171	-0.0367113	-0.0725742	0.170808	0.220827	0.141042	0.0461669	0.041861	0.00753267	0.0679565	0.0329785	0.0381386	-0.0278489	0.0525275	0.0859946
BEX5	Malignant9	greenyellow	0.0730723	0.108554	0.0265984	0.099411	-0.0360843	0.0708555	-0.0162659	-0.0116931	0.127707	0.140736	0.0831106	0.00565325	0.0258527	0.00486846	0.0359976	0.0239931	0.0207791	-0.0239509	0.0530772	0.0372727
MTUS1	Malignant9	greenyellow	0.16949	0.125474	0.125414	0.161458	-0.0460072	0.196725	-0.0392681	-0.0747697	0.18016	0.231925	0.16398	0.122909	0.0321051	0.0692796	0.139857	0.0722099	0.0577709	-0.00104175	0.0915197	0.116486
ZNF395	Malignant9	greenyellow	0.136746	0.126243	0.109709	0.151877	-0.00278975	0.113502	0.00865935	-0.062347	0.120079	0.198447	0.116777	0.0603137	0.0577714	0.0407821	0.0894146	0.065359	0.0404405	-0.00331578	0.0987562	0.0886763
DUSP4	Malignant9	greenyellow	0.125943	0.171136	0.0716396	0.233928	-0.0287486	0.09405	0.0328806	-0.0387293	0.171768	0.239964	0.138338	0.0548888	0.0576035	0.0839913	0.0785713	0.1644	0.0200665	0.00880023	0.0860108	0.0663041
RASEF	Malignant9	greenyellow	0.190046	0.227558	0.120131	0.318649	-0.0112791	0.129586	0.0528723	-0.161676	0.177553	0.316833	0.159377	0.0859366	0.0524191	0.0309373	0.179625	0.0836442	0.0433108	0.0316286	0.101309	0.0999731
FBP1	Malignant9	greenyellow	0.107742	0.108151	0.0859192	0.206902	-0.00768574	0.0702091	0.0122261	-0.0402312	0.0911565	0.158418	0.125706	0.0208743	0.0580705	0.0988825	0.0394444	0.0907428	0.0265289	0.0116547	0.0955003	0.0531253
USP47	Malignant9	greenyellow	0.203155	0.206005	0.143153	0.231267	0.00514706	0.194604	0.0191015	-0.140904	0.197159	0.284451	0.195157	0.0778303	0.100143	0.0372584	0.151302	0.0624021	0.0992348	0.0184413	0.135071	0.149188
TEAD1	Malignant9	greenyellow	0.176212	0.152243	0.13473	0.195828	0.0191214	0.159674	0.0327688	-0.084841	0.17056	0.238312	0.15722	0.104873	0.0836518	0.0227765	0.131483	0.0796857	0.104164	0.0313396	0.0931395	0.12863
PIK3C2A	Malignant9	greenyellow	0.186716	0.126097	0.157299	0.174651	-0.0308978	0.181813	-0.0409586	-0.0627918	0.178609	0.234232	0.183821	0.0883806	0.0623208	0.0697931	0.124951	0.0422532	0.0693255	-0.00310132	0.0942416	0.11935
CTNND1	Malignant9	greenyellow	0.177389	0.160997	0.163578	0.216853	-0.0791444	0.183972	-0.0866426	-0.0924107	0.256586	0.294816	0.222515	0.0649336	0.0667562	0.0609308	0.0976666	0.0429938	0.0507776	-0.0470883	0.11659	0.124595
OSBP	Malignant9	greenyellow	0.160831	0.134443	0.131977	0.167777	-0.0296449	0.160932	-0.0232697	-0.0839819	0.14218	0.215363	0.167308	0.0566469	0.0651874	0.0280047	0.101685	0.038818	0.063472	-0.0145646	0.0991845	0.109171
STX3	Malignant9	greenyellow	0.176376	0.154342	0.137001	0.226148	-0.018515	0.158353	-0.0162357	-0.0609261	0.231692	0.28555	0.183665	0.0672172	0.0847397	0.0406405	0.11279	0.0702618	0.0782875	-0.000251071	0.112673	0.116472
AHNAK	Malignant9	greenyellow	0.150582	0.166418	0.101277	0.208724	-0.124142	0.165084	-0.040962	-0.143388	0.213559	0.290372	0.174694	0.15828	-0.0436015	0.0690246	0.200819	0.0518891	-0.0259161	-0.0117949	0.0193938	0.0665872
TMEM136	Malignant9	greenyellow	0.121468	0.109177	0.0829957	0.182936	0.00555213	0.118353	0.0234834	-0.0668706	0.11387	0.186383	0.0951452	0.0725537	0.048882	0.0392973	0.113019	0.0652017	0.0582174	0.0415891	0.0787589	0.0774711
ARHGEF12	Malignant9	greenyellow	0.189878	0.153618	0.137472	0.237224	-0.0667829	0.20948	-0.0342402	-0.132581	0.189304	0.287333	0.188551	0.105208	0.0369623	0.0666122	0.154677	0.0831798	0.0435712	-0.0144532	0.0892266	0.125633
KIAA1217	Malignant9	greenyellow	0.16427	0.253929	0.0894114	0.294004	-0.0560062	0.149761	0.00205673	-0.21681	0.236395	0.341914	0.177446	0.0361732	0.0641305	-0.0367571	0.12141	0.0372082	0.0477312	-0.0451843	0.0930832	0.117225
SIRT1	Malignant9	greenyellow	0.148335	0.109759	0.125885	0.205475	-0.0366817	0.129078	-0.0233091	-0.0456725	0.166322	0.212813	0.157494	0.0717718	0.0533626	0.0484619	0.0867127	0.0632582	0.0469418	-0.00886319	0.0783305	0.0899812
SAMD8	Malignant9	greenyellow	0.131049	0.0899061	0.100849	0.17338	-0.0334625	0.127421	-0.0232936	-0.0500375	0.138996	0.187291	0.130647	0.070855	0.0398352	0.0519688	0.0785425	0.0860787	0.031765	-0.00351808	0.0650785	0.0852487
BAG3	Malignant9	greenyellow	0.151966	0.157212	0.161837	0.291626	-0.00547351	0.086546	-0.00203571	-0.116544	0.196625	0.263219	0.16427	0.0605465	0.0761917	0.0190427	0.082008	0.105933	0.0327549	-0.00605277	0.107666	0.0729335
ANO6	Malignant9	greenyellow	0.16657	0.138615	0.127252	0.203322	-0.0101323	0.154044	0.00410251	-0.117521	0.163062	0.233007	0.150034	0.0979734	0.0548296	0.023035	0.117019	0.0743623	0.0707249	0.00595337	0.0746171	0.111882
SRGAP1	Malignant9	greenyellow	0.188425	0.246878	0.114143	0.272601	-0.0124495	0.160873	0.0455145	-0.17984	0.187104	0.301853	0.170884	0.0699441	0.0807084	0.0244345	0.152738	0.12605	0.0560136	-0.00344971	0.118652	0.114256
RAB3IP	Malignant9	greenyellow	0.133335	0.102482	0.0711495	0.044351	0.0388519	0.122657	-0.00375136	0.0389513	0.218587	0.149141	0.113573	0.0611843	0.0823483	-0.00235373	0.0621639	-0.00242371	0.0910834	0.00873439	0.0763599	0.10871
TXNRD1	Malignant9	greenyellow	0.189293	0.184791	0.131116	0.145059	0.0606146	0.162617	0.0577505	-0.0789848	0.232375	0.239979	0.160522	0.10588	0.106472	0.0341274	0.1491	0.0658631	0.101237	0.0503423	0.120549	0.124013
CRY1	Malignant9	greenyellow	0.145601	0.20164	0.071449	0.171683	-0.0200603	0.102597	0.00804879	-0.0783336	0.211559	0.239189	0.13299	0.0435837	0.0630641	-0.0205185	0.0891933	0.0373393	0.0552569	-0.0348682	0.0852352	0.0730875
VPS37B	Malignant9	greenyellow	0.110648	0.109045	0.0603818	0.0934701	-0.0504422	0.107967	-0.0765201	0.0258222	0.249686	0.194753	0.138175	0.0383595	0.0384686	0.00603549	0.0310977	-0.00217741	0.0413293	-0.0565154	0.0638156	0.0746667
SPATA13	Malignant9	greenyellow	0.156065	0.139953	0.0978045	0.163692	-0.0547627	0.143285	-0.0404879	-0.0437956	0.203218	0.238312	0.158148	0.0869879	0.0254452	0.0386277	0.118423	0.0229857	0.0467525	-0.0303774	0.0761506	0.0870049
NUP58	Malignant9	greenyellow	0.176476	0.13541	0.129957	0.161994	0.0222116	0.159746	0.0103189	-0.0571756	0.180051	0.217998	0.153212	0.112772	0.0864548	0.0544621	0.144129	0.05572	0.0965628	0.041837	0.098079	0.122523
USP12	Malignant9	greenyellow	0.127463	0.0939902	0.081946	0.178639	-0.018847	0.118992	0.0213101	-0.0846345	0.141637	0.194056	0.111014	0.132312	0.0131948	0.0585186	0.148699	0.0784088	0.0162587	0.0406758	0.0478676	0.0719525
UBL3	Malignant9	greenyellow	0.172345	0.167829	0.104008	0.214356	-0.0431576	0.157129	-0.00919038	-0.0660488	0.184414	0.272664	0.146603	0.0996109	0.0410369	0.0535667	0.165238	0.0478349	0.0510406	0.0165869	0.0803873	0.103337
MBNL2	Malignant9	greenyellow	0.170734	0.159853	0.124765	0.23141	-0.0380871	0.168647	-0.0209834	-0.124474	0.187748	0.281885	0.180055	0.101914	0.0537033	0.0267014	0.137095	0.0628244	0.0615629	-0.000748323	0.0718553	0.12421
TOX4	Malignant9	greenyellow	0.209307	0.196486	0.151804	0.124996	0.0329476	0.214034	0.0672405	-0.115418	0.165524	0.222923	0.181369	0.176225	0.0935681	0.145569	0.26165	0.0979254	0.0827289	0.116727	0.131578	0.154404
RPL36AL	Malignant9	greenyellow	-0.0505134	0.119573	-0.136574	0.176329	-0.186339	-0.0501522	-0.0277546	-0.0573446	0.18325	0.183722	0.0572613	-0.0476353	-0.112381	-0.0206615	-0.00104359	0.0592992	-0.165444	-0.135252	-0.0440292	-0.123403
ARF6	Malignant9	greenyellow	0.182222	0.165028	0.125494	0.198399	-0.0180857	0.167438	0.0448763	-0.0652765	0.245265	0.282398	0.170415	0.171417	0.0455812	0.159054	0.223628	0.148417	0.0194241	0.0725465	0.107387	0.0982346
SOS2	Malignant9	greenyellow	0.144995	0.0899277	0.111795	0.141059	-0.0579981	0.157093	-0.060553	-0.0361856	0.1817	0.203394	0.150528	0.0756757	0.0210896	0.0533739	0.0873163	0.0452766	0.0341071	-0.0299614	0.0683479	0.0860884
DAAM1	Malignant9	greenyellow	0.18295	0.243774	0.103288	0.175556	-0.0304985	0.211417	-0.000904553	-0.151962	0.234578	0.282315	0.197801	0.0662126	0.0647565	0.0192588	0.162162	0.0483012	0.0556322	-0.0214932	0.116744	0.128185
TMEM30B	Malignant9	greenyellow	0.121753	0.0760342	0.0915527	0.142581	-0.0371517	0.105108	-0.0220176	-0.018105	0.16185	0.178092	0.122349	0.0876599	0.0293059	0.0851266	0.0748997	0.094332	0.028391	-0.000276634	0.0636488	0.0632788
PLEKHG3	Malignant9	greenyellow	0.140283	0.131568	0.120474	0.201496	-0.00795485	0.103021	0.0102067	-0.0864627	0.125987	0.220012	0.122001	0.0652486	0.0488495	0.0391225	0.0986149	0.0725979	0.0462114	0.0017824	0.0890658	0.0657339
SLC39A9	Malignant9	greenyellow	0.147109	0.134127	0.115828	0.153149	-0.020099	0.129435	-0.00144401	-0.0667453	0.150114	0.207991	0.139555	0.0668066	0.0387696	0.0477132	0.0896859	0.0767822	0.0417252	-0.0078426	0.0832438	0.0827955
RBM25	Malignant9	greenyellow	0.123556	0.0594641	0.110633	0.109511	-0.0405609	0.233601	-0.0365466	-0.193339	0.207881	0.186664	0.218586	0.0932421	0.0257579	0.05824	0.12563	0.0148481	0.0204798	-0.00211548	0.0686136	0.123452
ELMSAN1	Malignant9	greenyellow	0.115426	0.116275	0.0973023	0.304004	-0.102663	0.104636	-0.078076	-0.10163	0.200229	0.289412	0.167461	0.0128309	0.0027536	0.0194226	0.0389712	0.0405322	-0.00960149	-0.0792704	0.0430228	0.049598
BATF	Malignant9	greenyellow	0.149392	0.308023	0.0575473	0.382007	-0.0285176	0.0809546	0.0979292	-0.243768	0.122249	0.324589	0.14338	0.00682509	0.0608832	-0.0435826	0.148058	0.112363	-0.00460186	-0.0152658	0.108199	0.0556222
DDX24	Malignant9	greenyellow	0.0792591	0.0644598	0.0466462	0.115722	-0.0621103	0.146005	-0.031913	-0.0927292	0.196206	0.184304	0.161581	0.0468576	0.00984431	0.0562947	0.0915477	0.0225491	-0.0159224	-0.0172933	0.0494505	0.0703247
BLOC1S6	Malignant9	greenyellow	0.177417	0.136015	0.121086	0.225743	0.00242566	0.193736	0.0255039	-0.0951129	0.195231	0.26953	0.17416	0.137293	0.0659205	0.103364	0.204467	0.0750572	0.0650856	0.0751742	0.0886489	0.134343
CGNL1	Malignant9	greenyellow	0.117803	0.119027	0.0685292	0.137323	-0.0334917	0.105215	-0.0141388	-0.0414176	0.117183	0.186865	0.0953438	0.0396155	0.0330082	0.019622	0.077257	0.0177979	0.0528649	-0.00507454	0.0592115	0.0751555
FEM1B	Malignant9	greenyellow	0.178176	0.143461	0.134557	0.181016	-0.0299436	0.172522	-0.0174718	-0.0696352	0.202941	0.25618	0.173313	0.0936811	0.0550445	0.0570231	0.128011	0.0591252	0.0567817	-0.00160914	0.0927819	0.108643
ARIH1	Malignant9	greenyellow	0.19113	0.171133	0.128883	0.238295	-0.0696522	0.180152	-0.0502693	-0.0478576	0.257083	0.30007	0.21818	0.0888352	0.0627683	0.0555587	0.139686	0.0384661	0.0576732	-0.022089	0.101905	0.127177
ZFAND6	Malignant9	greenyellow	0.147188	0.0974427	0.124192	0.16038	0.0446757	0.140317	0.0248928	-0.0124674	0.150454	0.179395	0.138676	0.0749924	0.102822	0.10905	0.107256	0.108189	0.0783548	0.064917	0.117423	0.122047
ISG20	Malignant9	greenyellow	0.0437711	0.145618	-0.00590001	0.234603	-0.119744	0.0385673	-0.0311913	-0.0697021	0.231883	0.264615	0.118909	0.0103145	-0.00325102	0.0415197	0.040064	0.137687	-0.0741007	-0.0753865	0.0427204	-0.0157795
IQGAP1	Malignant9	greenyellow	0.190216	0.215349	0.111985	0.201895	-0.0903508	0.21151	-0.0129328	-0.18503	0.238679	0.323809	0.190712	0.127419	0.0189004	0.0651535	0.224795	0.0485662	0.00326847	-0.00147048	0.0783763	0.108984
VIMP	Malignant9	greenyellow	0.0706577	0.0944718	0.0424785	0.205336	-0.0700475	0.0360281	0.0211899	-0.0223347	0.189627	0.228002	0.121039	0.0514534	-0.00213589	0.11023	0.0673956	0.111637	-0.0610108	0.00102157	0.0583738	-0.0107603
RBBP6	Malignant9	greenyellow	0.213233	0.161017	0.151309	0.260467	-0.0833141	0.287316	-0.0633386	-0.161154	0.281669	0.326743	0.273374	0.127037	0.0367082	0.0641966	0.205635	0.0590508	0.0505973	-0.00445867	0.0915914	0.171656
TOX3	Malignant9	greenyellow	0.143205	0.226682	0.0848008	0.282617	-0.0151489	0.0941395	0.0593377	-0.149637	0.114377	0.2711	0.143907	0.00938593	0.0655557	-0.0140205	0.109228	0.0907831	0.0253844	-0.0115942	0.102129	0.0605501
MAP2K4	Malignant9	greenyellow	0.146918	0.147972	0.0977548	0.184529	-0.0150822	0.144118	0.00789485	-0.0728405	0.182052	0.23499	0.147598	0.0636102	0.0544308	0.0399785	0.108003	0.0787438	0.0439569	-0.00089417	0.0911851	0.0892644
WSB1	Malignant9	greenyellow	0.197479	0.224766	0.155418	0.340967	-0.105726	0.172404	-0.0551811	-0.174821	0.22569	0.345188	0.246334	0.0543624	0.0554753	0.0323813	0.120957	0.133394	0.0366855	-0.0584497	0.117055	0.116769
LASP1	Malignant9	greenyellow	0.18989	0.168429	0.167006	0.223478	0.0146001	0.145504	0.0287292	-0.0872728	0.143767	0.239031	0.166471	0.0901404	0.0991919	0.0665371	0.131441	0.0952913	0.0823324	0.0334644	0.122163	0.117676
RARA	Malignant9	greenyellow	0.129573	0.118004	0.0885419	0.152834	-0.0190203	0.107274	-0.00648273	-0.0483427	0.15236	0.188936	0.123033	0.0678986	0.0516898	0.0313179	0.0800488	0.056089	0.0394373	-0.00508711	0.0658165	0.0669208
SPAG9	Malignant9	greenyellow	0.196321	0.194521	0.142249	0.214078	-0.0323662	0.201923	-0.00240244	-0.155695	0.233566	0.307191	0.198411	0.101791	0.0551735	0.0266121	0.179946	0.0743859	0.0451717	0.0066331	0.100043	0.133986
ATP8B1	Malignant9	greenyellow	0.14769	0.113991	0.108062	0.171442	-0.0524279	0.152425	-0.0373995	-0.046482	0.17399	0.229592	0.151355	0.0645125	0.0459978	0.0530735	0.0907048	0.0504378	0.0413775	-0.0135717	0.0767669	0.0899732
DSTN	Malignant9	greenyellow	0.0259557	0.167311	-0.00799326	0.102944	-0.0287412	0.0568205	0.053272	-0.152461	0.106703	0.133719	0.0618479	-0.0675601	0.0333276	-0.0550753	0.016921	0.0527204	-0.0208889	-0.0506555	0.0591858	-0.00440039
PREX1	Malignant9	greenyellow	0.138302	0.187561	0.0943006	0.260851	-0.0297082	0.0994357	0.0273463	-0.128561	0.110951	0.256959	0.131388	0.025057	0.0456506	0.00124969	0.0990683	0.0752576	0.022139	-0.0205095	0.0851667	0.0652776
CIRBP	Malignant9	greenyellow	-0.0333489	0.182	-0.12459	0.0882407	-0.146364	-0.0472819	-0.0592786	-0.0682279	0.0907044	0.102627	0.0326485	-0.152565	-0.0462839	-0.173857	-0.0536964	-0.103369	-0.0759965	-0.17759	0.00515341	-0.0788718
GADD45B	Malignant9	greenyellow	0.136687	0.128705	0.127043	0.298475	-0.0943635	0.141195	-0.07471	-0.107536	0.194843	0.258576	0.209522	0.0502736	0.0436573	0.0887651	0.0505802	0.146357	0.0241997	-0.0507485	0.0978546	0.0860596
SH2D3A	Malignant9	greenyellow	0.108775	0.117682	0.068207	0.124479	-0.0505642	0.099745	-0.0319542	-0.0417457	0.191264	0.183399	0.119288	0.0805191	0.0111658	0.0423791	0.0693416	0.0920948	0.0143616	-0.0352365	0.0542372	0.0507625
ZNF91	Malignant9	greenyellow	0.16947	0.120838	0.137155	0.258851	-0.0692661	0.17768	-0.0565857	-0.104755	0.170544	0.26328	0.193302	0.071588	0.0365864	0.0617272	0.109253	0.0646603	0.0506726	-0.0194478	0.0808656	0.124196
ACTN4	Malignant9	greenyellow	0.12705	0.0805754	0.124832	0.187504	-0.108974	0.198728	-0.0771656	-0.215114	0.253557	0.285408	0.217336	0.0892879	-0.023003	0.0463079	0.110013	0.0102923	-0.0326778	-0.0731365	0.0430493	0.0648985
ITPKC	Malignant9	greenyellow	0.12129	0.132228	0.0596695	0.168907	-0.0947195	0.120455	-0.0722488	-0.0404746	0.259284	0.252339	0.153555	0.0625567	-0.00257029	-0.00926565	0.0642589	0.0229709	0.0216487	-0.0731996	0.0358919	0.0665483
POU2F2	Malignant9	greenyellow	0.095434	0.102129	0.0585815	0.166901	-0.0627496	0.0874858	-0.0518429	-0.0201886	0.175597	0.194038	0.13446	0.0107599	0.0153858	-0.031263	0.0426913	0.00582132	0.0170944	-0.0628763	0.046106	0.0543226
MYH9	Malignant9	greenyellow	0.149024	0.112238	0.114461	0.241757	0.00882884	0.146406	0.00314646	-0.0980594	0.235303	0.287178	0.176189	0.0774616	0.0491456	-0.00911134	0.0808922	0.0433158	0.041346	-0.0224997	0.0666983	0.0844161
RNF223	Malignant3	magenta	0.0586078	0.0162783	0.0454482	0.289872	-0.109209	0.0871052	-0.0949681	-0.0440197	0.227031	0.213823	0.148619	0.0260864	-0.0200676	0.0284686	-0.00688287	0.0962508	-0.0222653	-0.0768195	-0.000889993	0.0220043
PTP4A2	Malignant3	magenta	0.191452	0.132128	0.137251	0.29315	-0.0204768	0.224383	-0.0147108	-0.0823767	0.267458	0.270371	0.214802	0.133283	0.0652055	0.0950378	0.160731	0.108857	0.0670996	0.0295842	0.105275	0.146839
BCL10	Malignant3	magenta	0.11203	0.0641337	0.0861646	0.311009	-0.073654	0.133585	-0.0869558	-0.0560835	0.274027	0.254183	0.182835	0.0472529	0.039572	0.0378678	0.033422	0.0841871	0.0309247	-0.0535112	0.0549712	0.0773005
CYR61	Malignant3	magenta	0.125327	0.109049	0.105529	0.341124	-0.0710352	0.137413	-0.0836971	-0.0953117	0.337383	0.290816	0.205512	0.0725964	0.0397242	0.00947837	0.0256174	0.0813856	0.0393815	-0.0552946	0.06831	0.0867974
ARHGAP29	Malignant3	magenta	0.138095	0.0765051	0.150974	0.343106	-0.0693255	0.172889	-0.0588214	-0.122317	0.292294	0.27743	0.220824	0.117648	0.0417072	0.119338	0.0919852	0.16784	-0.0122628	-0.0110997	0.0775497	0.0907059
ABCD3	Malignant3	magenta	0.141183	0.115898	0.109435	0.281002	0.000285237	0.119034	0.0136359	-0.104628	0.126589	0.204831	0.138388	0.0472891	0.0682829	0.036378	0.0754514	0.0935364	0.0557532	0.00650615	0.0840121	0.0934842
SLC30A7	Malignant3	magenta	0.157401	0.0519217	0.148097	0.211392	-0.0392954	0.164856	-0.0657166	-0.0247304	0.210113	0.202079	0.169698	0.109338	0.0463311	0.118518	0.0807484	0.0958463	0.0618602	0.00785356	0.0807368	0.106994
ATF6	Malignant3	magenta	0.16142	0.0323978	0.159533	0.244767	-0.0511711	0.22376	-0.102679	-0.0235289	0.238853	0.212881	0.204186	0.103304	0.0875291	0.126721	0.0757714	0.108443	0.10005	0.016477	0.0977494	0.167008
KIAA0040	Malignant3	magenta	0.131975	0.0467945	0.146329	0.274383	-0.06453	0.12753	-0.084482	-0.0140363	0.233653	0.208171	0.186092	0.0712199	0.0402512	0.0888072	0.0466252	0.0796723	0.0206507	-0.0348776	0.0816662	0.0751998
TOR1AIP1	Malignant3	magenta	0.162149	0.0837526	0.139314	0.231841	-0.0387788	0.161633	-0.0646019	-0.0519162	0.242197	0.223687	0.17787	0.0840356	0.0689304	0.0737829	0.0680381	0.0787347	0.0716239	-0.0164177	0.0916801	0.116186
DUSP10	Malignant3	magenta	0.0973011	0.0959303	0.0562284	0.372537	-0.117007	0.0934541	-0.0983187	-0.0608075	0.227667	0.263439	0.176761	0.00171832	0.00328796	0.0249363	0.00698081	0.0849828	-0.0292104	-0.0965401	0.0463882	0.0420076
ERO1B	Malignant3	magenta	0.105296	0.0856223	0.070101	0.198191	-0.0538562	0.106586	-0.0554182	-0.0134105	0.166948	0.166332	0.144686	0.0286281	0.0333649	0.00868985	0.0322851	0.0286902	0.0281723	-0.0407272	0.0616706	0.0615953
FOSL2	Malignant3	magenta	0.141406	0.061605	0.133253	0.348687	-0.0968739	0.135616	-0.0783039	-0.0507677	0.233771	0.259449	0.19978	0.103406	0.00740518	0.101072	0.0807012	0.17044	-0.000791771	-0.027227	0.052436	0.0775171
YPEL5	Malignant3	magenta	0.128388	0.132874	0.0885814	0.18275	-0.0475406	0.119389	-0.0467877	-0.0306836	0.214025	0.187584	0.154425	0.0533342	0.0733514	0.0419254	0.0536704	0.0571962	0.0752148	-0.0177983	0.099868	0.110594
EPAS1	Malignant3	magenta	0.111916	0.0661886	0.097485	0.290592	-0.0435779	0.0895502	0.00173282	-0.0728793	0.154638	0.19533	0.130432	0.0966576	0.00594515	0.0848716	0.0763465	0.194957	-0.0157123	0.00332707	0.0450743	0.0509396
SPRED2	Malignant3	magenta	0.123405	0.0766142	0.0944543	0.278756	-0.0761675	0.108719	-0.0507749	-0.0580988	0.184852	0.222811	0.153211	0.0690431	0.00991535	0.0572785	0.0833429	0.0597974	0.0042442	-0.0193628	0.0503749	0.0542548
MXD1	Malignant3	magenta	0.116598	0.0567883	0.0834407	0.372496	-0.137962	0.124391	-0.127595	-0.0628911	0.293069	0.295384	0.197468	0.0630049	0.00284166	0.0636031	0.0411996	0.109523	-0.00456973	-0.0697826	0.0335235	0.066662
RNF103	Malignant3	magenta	0.138394	0.0929941	0.1041	0.251728	-0.0711545	0.127391	-0.0598689	-0.0464405	0.201161	0.217575	0.167517	0.0631488	0.0271539	0.0495421	0.0646326	0.0533671	0.0265086	-0.0403286	0.0726654	0.0884964
FHL2	Malignant3	magenta	0.0702446	0.120056	0.0181961	0.403627	-0.0718063	0.0529609	-0.0250073	-0.0985006	0.268028	0.290276	0.15223	0.0193272	0.0373492	0.01081	0.0216508	0.141319	-0.0327395	-0.0602114	0.0381351	0.0197807
SOWAHC	Malignant3	magenta	0.101063	0.0222246	0.0837752	0.235097	-0.0729684	0.117031	-0.0839614	0.0108596	0.202506	0.183853	0.142942	0.0572756	0.018181	0.0752677	0.0331569	0.0842036	0.0239382	-0.0322181	0.0403998	0.0548919
HS6ST1	Malignant3	magenta	0.144689	0.102498	0.132785	0.283611	-0.0518246	0.147381	-0.0413433	-0.0958287	0.168462	0.211101	0.172158	0.0511171	0.0437185	0.04703	0.0773251	0.0803864	0.0312738	-0.0230848	0.0798407	0.0923726
ITGAV	Malignant3	magenta	0.161493	0.0910701	0.121581	0.346364	-0.0344229	0.145929	-0.028752	-0.0997262	0.216547	0.264421	0.172613	0.127351	0.0353399	0.0622304	0.113564	0.106619	0.0390848	0.00652785	0.060901	0.0942102
TFPI	Malignant3	magenta	0.0585738	0.00649223	0.0386694	0.412835	-0.0745788	0.0605185	-0.0628625	-0.0647174	0.198915	0.259963	0.147726	0.0284795	0.0175939	0.0462565	-0.0202405	0.148705	-0.000985004	-0.0348438	0.00843186	0.0421972
NABP1	Malignant3	magenta	0.105083	0.0579327	0.063469	0.330573	-0.0924572	0.116401	-0.0804759	-0.0729572	0.256899	0.262681	0.172638	0.0677513	0.00175723	0.0384676	0.0411993	0.0888259	0.0104339	-0.0513852	0.0119931	0.0527751
COQ10B	Malignant3	magenta	0.140825	0.0558263	0.104782	0.278775	-0.0472122	0.150431	-0.0764752	0.00142432	0.267573	0.230728	0.187501	0.0941137	0.0633504	0.088415	0.0670397	0.0744798	0.0681215	0.000309505	0.0722677	0.109367
CCNYL1	Malignant3	magenta	0.12632	0.0691969	0.0988575	0.215234	-0.0392412	0.123392	-0.0293494	-0.0227777	0.183492	0.188617	0.138804	0.0796051	0.0300858	0.0668947	0.0855717	0.0762765	0.0349465	-0.0015773	0.0605958	0.0677039
IRS1	Malignant3	magenta	0.0531608	-0.043965	0.0531215	0.339982	-0.0920105	0.0783985	-0.120795	0.0142251	0.187538	0.214797	0.140721	0.0110775	0.000197022	0.0481224	-0.0411584	0.0669504	-0.00418029	-0.0640492	0.0111922	0.0275671
ITPR1	Malignant3	magenta	0.12949	0.0981507	0.101962	0.281321	-0.0373228	0.101687	-0.0211164	-0.063566	0.136981	0.206189	0.143023	0.0695208	0.0417676	0.0680096	0.077921	0.0940528	0.0267748	0.00399788	0.0679248	0.0666178
LMCD1	Malignant3	magenta	0.102349	0.0406855	0.0650732	0.390192	-0.0898423	0.0986723	-0.0798919	-0.0376351	0.214048	0.269987	0.159913	0.0742013	0.018931	0.0720793	0.0690672	0.0828411	0.0101268	-0.0166953	0.0251124	0.0564259
HIGD1A	Malignant3	magenta	0.0889135	-0.0897322	0.11576	0.285437	-0.0780593	0.174075	-0.103498	-0.00585051	0.219491	0.192833	0.17862	0.129533	0.0228256	0.260747	0.0547171	0.19131	0.0136142	0.0456709	0.037552	0.0837356
TIPARP	Malignant3	magenta	0.131956	0.151896	0.0735685	0.252775	-0.0726619	0.133441	-0.0629074	-0.0703585	0.272661	0.249425	0.17537	0.0660122	0.0249383	0.0122063	0.0712743	0.0688872	0.0328278	-0.0538132	0.0513175	0.0737668
UGDH	Malignant3	magenta	0.116296	0.0611938	0.0881295	0.457934	-0.0717605	0.0968936	-0.0680745	-0.076292	0.250348	0.297762	0.194293	0.0494002	0.0544816	0.0686441	0.0279546	0.117203	0.0162063	-0.0331037	0.0497462	0.057685
RBM47	Malignant3	magenta	0.120079	0.104362	0.0690183	0.258991	-0.147999	0.140719	-0.137767	-0.0404968	0.276809	0.237501	0.198675	0.0372261	-0.00478015	0.058749	0.045903	0.0201441	0.000257645	-0.0905281	0.0381064	0.0739306
AREG	Malignant3	magenta	-0.0127172	-0.137144	-0.0272181	0.473603	-0.285183	0.114585	-0.310203	0.0564121	0.42282	0.312049	0.223741	0.0192537	-0.102889	0.0733441	-0.108279	0.0873851	-0.0857171	-0.181226	-0.0757474	-0.009301
SHROOM3	Malignant3	magenta	0.152614	0.130245	0.110962	0.294413	-0.0821601	0.152062	-0.0580435	-0.0735101	0.211444	0.243631	0.18086	0.0675641	0.0241804	0.0467216	0.0918132	0.0567087	0.0259381	-0.0324772	0.0831169	0.0882048
TBC1D9	Malignant3	magenta	0.114044	0.069688	0.0972186	0.409077	-0.125072	0.105753	-0.102986	-0.0690268	0.200411	0.278299	0.19052	0.0235176	0.00295711	0.0501223	0.0267365	0.0928596	-0.0014569	-0.0695002	0.0448731	0.0468423
USP38	Malignant3	magenta	0.107585	0.0467314	0.0809907	0.243864	-0.0737454	0.114161	-0.0787201	-0.0252328	0.225013	0.210629	0.161396	0.0405364	0.0186672	0.0219601	0.0228095	0.0585881	0.0256019	-0.0531922	0.0496339	0.0711524
TRIO	Malignant3	magenta	0.165675	0.0997693	0.131269	0.238114	-0.0517826	0.172426	-0.0549309	-0.0815873	0.210367	0.224136	0.187417	0.0998049	0.0385306	0.0723034	0.100403	0.0712806	0.0424409	-0.0201024	0.0732481	0.105996
RICTOR	Malignant3	magenta	0.142624	0.0271998	0.129215	0.237874	-0.0876475	0.153392	-0.121838	0.00241578	0.226222	0.208903	0.18013	0.0823134	0.0193744	0.0838312	0.0504824	0.0521002	0.0315694	-0.0376357	0.0519574	0.0916958
IL6ST	Malignant3	magenta	0.0768733	-0.0365607	0.0393339	0.416345	-0.19351	0.122277	-0.212201	0.0317477	0.381726	0.309508	0.223208	0.0561118	-0.0412121	0.0518241	-0.043949	0.0794263	-0.0206686	-0.131203	-0.0177047	0.0325791
MAP3K1	Malignant3	magenta	0.153565	0.0979812	0.114423	0.263123	-0.084074	0.15863	-0.0877117	-0.0298044	0.214424	0.221299	0.187038	0.0598607	0.0284696	0.0646685	0.0699329	0.0481907	0.0437821	-0.0394115	0.0719048	0.0975322
MAST4	Malignant3	magenta	0.106842	0.147057	0.0426538	0.368635	-0.0926382	0.089588	-0.0299464	-0.102081	0.224486	0.273836	0.159197	0.0214408	0.0125774	0.0162235	0.0473719	0.147678	-0.0207155	-0.0692746	0.0499804	0.0397802
HOMER1	Malignant3	magenta	0.0906382	0.00430539	0.0703434	0.210962	-0.0577186	0.0967854	-0.085677	0.0301964	0.203348	0.162825	0.128679	0.0563597	0.0119654	0.0561051	0.0118062	0.0569953	0.0352548	-0.026306	0.0252018	0.0500489
TMED7	Malignant3	magenta	0.130554	-0.00438647	0.129872	0.235315	-0.0527797	0.161717	-0.0640317	0.0145362	0.200097	0.181477	0.164424	0.128775	0.0200136	0.175396	0.063591	0.187073	0.024732	0.0169816	0.0577414	0.090428
TNFAIP8	Malignant3	magenta	0.0642376	0.0185836	0.0437563	0.222492	-0.0253283	0.0543519	-0.0246364	-0.0288775	0.119798	0.138318	0.0801791	0.0524743	0.0206536	0.0412243	0.0231907	0.0993275	0.0111192	-0.00666718	0.0164221	0.0321635
AFF4	Malignant3	magenta	0.172505	0.158066	0.126365	0.321026	-0.0871763	0.178789	-0.0842385	-0.10867	0.275835	0.295715	0.236668	0.0494417	0.0524918	0.024075	0.0900141	0.0625609	0.0499818	-0.0573394	0.0943948	0.115841
DIAPH1	Malignant3	magenta	0.166277	0.0952653	0.120017	0.268851	-0.0419324	0.161266	-0.0262474	-0.074378	0.251007	0.252226	0.184194	0.154349	0.0309154	0.0955445	0.140006	0.11138	0.0331441	0.0102155	0.0702204	0.0987838
CSNK1A1	Malignant3	magenta	0.0573048	0.0610288	-0.0108565	0.250569	-0.133865	0.103858	-0.0716403	-0.0588237	0.27024	0.240035	0.172445	0.0316949	-0.0431217	0.0202626	0.0350315	0.0361287	-0.0608295	-0.0848181	-0.00916898	0.00192391
TNIP1	Malignant3	magenta	0.131808	0.0896622	0.0919826	0.187093	0.056971	0.102359	0.0132412	0.0169693	0.179757	0.169912	0.108503	0.0920401	0.0998314	0.0160901	0.0595106	0.0714418	0.119984	0.0413155	0.0829823	0.100161
WWC1	Malignant3	magenta	0.152454	0.129181	0.122592	0.236717	-0.0491251	0.174015	-0.0261039	-0.0959388	0.184582	0.223545	0.172709	0.0833841	0.0335484	0.0610331	0.117506	0.0800881	0.0325679	-0.00754517	0.0877986	0.108842
STC2	Malignant3	magenta	0.0645606	-0.034318	0.0608015	0.531635	-0.167672	0.0986032	-0.177138	-0.0396926	0.254913	0.309635	0.219395	0.00498437	-0.0245987	0.0785113	-0.0380745	0.12471	-0.0409766	-0.0971295	-0.00409812	0.0225659
CPEB4	Malignant3	magenta	0.172198	0.14646	0.147225	0.362817	-0.103297	0.188532	-0.0766458	-0.122912	0.232406	0.309809	0.225275	0.0525887	0.0355021	0.0586973	0.0974071	0.102663	0.0183788	-0.0601886	0.0969376	0.103837
ZNF165	Malignant3	magenta	0.0390007	-0.0782536	0.0538899	0.380744	-0.182458	0.100302	-0.213551	0.0224143	0.33893	0.255365	0.213833	0.00506219	-0.037653	0.0572199	-0.0741025	0.0669081	-0.0403421	-0.1279	-0.0126032	0.0263851
IER3	Malignant3	magenta	0.0734646	0.0865588	0.0497647	0.37245	-0.144156	0.0824841	-0.0615331	-0.164161	0.226646	0.276542	0.182805	0.0482902	-0.0304533	0.0633508	0.0359355	0.141565	-0.0606192	-0.0802613	0.0113549	-0.000579132
C6orf141	Malignant3	magenta	0.0907706	0.0332051	0.0907024	0.362603	-0.0735709	0.0983428	-0.0765653	-0.0810165	0.194324	0.238532	0.152804	0.0238136	0.0274469	0.0439944	0.0199389	0.0809895	0.0110234	-0.0436968	0.0355294	0.0509081
ELOVL5	Malignant3	magenta	0.120967	0.098614	0.100787	0.462057	-0.08067	0.116616	-0.0766806	-0.0923107	0.256647	0.315588	0.196642	0.0188759	0.0445628	0.0310978	0.0303694	0.105471	0.0193054	-0.0609925	0.0690346	0.0766022
MYO6	Malignant3	magenta	0.188452	0.120144	0.137125	0.334109	-0.0632923	0.226179	-0.0699516	-0.148347	0.269541	0.30658	0.235182	0.103614	0.091102	0.0827991	0.121262	0.0725726	0.0939531	0.00757721	0.100009	0.177527
ZNF292	Malignant3	magenta	0.218336	0.150426	0.187111	0.375756	-0.0827744	0.222008	-0.0815408	-0.162071	0.236083	0.322853	0.262244	0.0932568	0.0731762	0.0655791	0.160261	0.0693651	0.0686593	-0.00790219	0.10908	0.172815
MAFK	Malignant3	magenta	0.129174	0.0237286	0.101499	0.276411	-0.10116	0.145806	-0.0815099	0.0163856	0.275039	0.243265	0.190873	0.1404	-0.0122507	0.132466	0.0799225	0.169056	-0.0105568	-0.0112572	0.0236593	0.0731726
AGR3	Malignant3	magenta	0.028531	-0.0340148	0.0226971	0.493272	-0.186316	0.0543359	-0.171819	-0.0263989	0.210271	0.265673	0.179223	-0.0250452	-0.0400851	0.0575293	-0.0685417	0.112679	-0.0543106	-0.114228	-0.0160089	-0.00190896
DNAJB9	Malignant3	magenta	0.0742613	-0.00203757	0.0452516	0.394844	-0.143142	0.110372	-0.147354	0.0138481	0.313273	0.279253	0.186273	0.0768906	-0.0177362	0.0967241	0.0113881	0.101871	-0.00654011	-0.0574846	0.0107593	0.0436665
HIPK2	Malignant3	magenta	0.179344	0.0850188	0.186783	0.309925	-0.0296479	0.201021	-0.0648428	-0.0624308	0.240214	0.268533	0.226346	0.0979539	0.0796052	0.0944339	0.0871238	0.103566	0.0923811	0.00857216	0.105233	0.153735
SAT1	Malignant3	magenta	-0.0196686	0.0297101	0.0173089	0.407486	-0.346031	0.0515811	-0.260283	-0.158757	0.336193	0.305762	0.229961	-0.0862938	-0.132568	0.0160793	-0.127424	0.146475	-0.201506	-0.308355	-0.0388585	-0.0848023
SH3BGRL	Malignant3	magenta	0.0914992	-0.0140063	0.0958594	0.268851	-0.000372188	0.0973618	-0.0311913	0.030093	0.113311	0.130676	0.114326	0.0912559	0.0878946	0.103223	0.0120581	0.118015	0.11799	0.0706091	0.0485889	0.114915
TCEAL1	Malignant3	magenta	0.143366	0.124587	0.111782	0.21921	-0.0119296	0.122399	-0.00558285	-0.0550493	0.124261	0.170088	0.135539	0.0526957	0.0815614	0.0689334	0.0815421	0.0766879	0.0512616	0.0206614	0.106665	0.0994932
STC1	Malignant3	magenta	0.0115784	-0.038389	-0.00137208	0.384348	-0.138159	0.0411788	-0.12347	-0.0205546	0.185755	0.225872	0.115018	-0.00347028	-0.0378068	0.0454294	-0.0525627	0.12559	-0.056059	-0.0873324	-0.0409742	-0.0147045
ZNF703	Malignant3	magenta	0.114222	0.0704496	0.0955999	0.269168	-0.0432785	0.095127	-0.0353693	-0.0314127	0.150948	0.199676	0.149624	0.0620891	0.0471025	0.0543885	0.0427808	0.113695	0.041897	-0.015871	0.0701753	0.0655953
RAB11FIP1	Malignant3	magenta	0.108536	-0.0429734	0.101608	0.422793	-0.218268	0.191629	-0.264746	0.0198712	0.419184	0.34346	0.279834	0.0535135	-0.0212656	0.10903	-0.0351163	0.0854037	-0.0144204	-0.143759	0.0176953	0.0735812
FGFR1	Malignant3	magenta	0.0857355	0.0186429	0.0700884	0.416092	-0.108654	0.0976287	-0.11078	-0.0524786	0.270561	0.287921	0.179731	0.0364066	0.0129595	0.0359025	-0.00518132	0.0957852	-0.00651016	-0.0776462	0.0174255	0.0449236
C8orf4	Malignant3	magenta	0.0790266	-0.0222383	0.0759707	0.40798	-0.104564	0.058925	-0.0770341	0.0144316	0.210802	0.233913	0.146661	0.098013	-0.000127418	0.178009	-0.00342716	0.261283	-0.0433644	-0.0163519	0.0187641	0.0284188
PLAT	Malignant3	magenta	0.0435481	-0.0299233	0.0317395	0.445685	-0.161953	0.0666886	-0.150487	-0.0276394	0.205917	0.251064	0.182911	0.00932947	-0.0371057	0.0584822	-0.0449393	0.109237	-0.0447347	-0.0859403	-0.0156569	-0.0003561
SYBU	Malignant3	magenta	0.0840882	0.0379837	0.0570979	0.283907	-0.0713189	0.0936133	-0.0602101	-0.0465019	0.196426	0.222718	0.136564	0.0617415	0.0107389	0.0648306	0.037669	0.0689988	-0.00418691	-0.0162424	0.0154271	0.0444651
TRIB1	Malignant3	magenta	0.112804	0.0776972	0.0816035	0.301109	-0.116358	0.120839	-0.11041	-0.0480994	0.310261	0.256652	0.188995	0.106185	-0.0155351	0.0525595	0.0619198	0.0604333	-0.00219306	-0.0501496	0.0180873	0.0709789
TMEM2	Malignant3	magenta	0.115052	0.00749942	0.125904	0.286846	-0.0875865	0.119326	-0.104269	0.00453589	0.226276	0.219555	0.170848	0.0931577	0.00675244	0.101073	0.0343363	0.089655	0.00200934	-0.0338608	0.0406899	0.0585917
ZFAND5	Malignant3	magenta	0.17275	0.105734	0.152132	0.312188	-0.101969	0.185675	-0.10356	-0.0532208	0.332535	0.302161	0.249453	0.0988103	0.0388568	0.0836962	0.0911911	0.059804	0.0573268	-0.032216	0.0905454	0.126453
KLF4	Malignant3	magenta	0.110986	0.0961877	0.0819675	0.231589	-0.102779	0.0975822	-0.0931786	-0.00678725	0.298106	0.22009	0.153469	0.0916717	0.0131493	0.0361324	0.0302307	0.0974468	0.000995695	-0.062371	0.0403453	0.0559297
UGCG	Malignant3	magenta	0.134402	0.0960926	0.0918818	0.344067	-0.0888586	0.134907	-0.0812424	-0.0500452	0.285637	0.269601	0.204821	0.0631214	0.0384711	0.0578466	0.0410284	0.136271	0.0336441	-0.0508459	0.061148	0.0872769
TNC	Malignant3	magenta	0.091911	0.00809031	0.0653197	0.246331	-0.0188335	0.0796818	-0.017757	-0.0338529	0.188242	0.17626	0.115265	0.150548	0.0153328	0.0748461	0.0668957	0.122685	0.0100592	0.0235331	0.00785512	0.0551096
FAM102A	Malignant3	magenta	0.157349	0.0322623	0.193398	0.321962	-0.071453	0.151494	-0.114581	-0.0237881	0.217437	0.242806	0.21152	0.0908393	0.0441973	0.116915	0.0424279	0.0952635	0.0399926	-0.0313594	0.0824439	0.0950679
NUP98	Malignant3	magenta	0.136818	0.0736521	0.0984065	0.173526	-0.0113041	0.123078	-0.038919	-0.0104409	0.200783	0.161371	0.136077	0.0753847	0.0557091	0.033643	0.0517637	0.0386847	0.0830024	-0.00966596	0.0616821	0.100258
EHD1	Malignant3	magenta	0.149927	0.0766514	0.128929	0.228406	-0.0067679	0.146769	-0.0301704	-0.0416669	0.242437	0.211944	0.156516	0.114039	0.0720419	0.0619587	0.0830567	0.0831885	0.0805901	0.0146583	0.0943173	0.103889
MALAT1	Malignant3	magenta	0.149148	0.142061	0.157598	0.42354	-0.411709	0.256183	-0.354524	-0.320478	0.36803	0.384656	0.364655	0.0271337	-0.11198	0.0602982	0.0836054	0.0330503	-0.119134	-0.267962	0.0242265	0.0797688
SYTL2	Malignant3	magenta	0.0714839	-0.00586614	0.0562674	0.423397	-0.125062	0.090401	-0.112726	-0.0652944	0.231426	0.280729	0.178877	0.0238365	0.00098624	0.0415079	-0.0151045	0.105762	-0.0260874	-0.0835181	-0.000383517	0.0217163
NNMT	Malignant3	magenta	0.0367699	0.0240227	0.0165652	0.285518	-0.048246	0.0274106	-0.0127403	-0.0451399	0.166244	0.149225	0.100645	0.0869454	0.00931243	0.0562218	0.0172938	0.208027	-0.0368566	-0.0190781	0.00420947	0.000156524
BARX2	Malignant3	magenta	0.131817	-0.0188526	0.162831	0.221126	-0.0858578	0.218212	-0.134736	0.00229018	0.230324	0.196051	0.198107	0.0803456	0.0362661	0.13876	0.0448014	0.0791891	0.0632426	-0.0209194	0.0850376	0.121886
KLF6	Malignant3	magenta	0.0564337	0.155625	0.0355675	0.375739	-0.283863	0.106437	-0.207092	-0.230637	0.386059	0.355094	0.244522	-0.0378179	-0.0861723	-0.0954767	-0.0063025	-0.0391619	-0.110182	-0.243933	-0.014022	0.00364544
FAM107B	Malignant3	magenta	0.133499	0.0368086	0.145516	0.352058	-0.0940356	0.171501	-0.105967	-0.045422	0.27346	0.274808	0.211894	0.0674044	0.0431422	0.0981509	0.0541555	0.136303	0.00630877	-0.0441245	0.0792036	0.108779
ANKRD30A	Malignant3	magenta	0.0810917	0.0223582	0.0706509	0.497799	-0.181866	0.0938506	-0.167498	-0.0531405	0.23064	0.304512	0.223509	-0.019222	-0.0133181	0.0782726	-0.0406939	0.103186	-0.0517635	-0.107032	0.0278683	0.026307
CSGALNACT2	Malignant3	magenta	0.122097	0.025592	0.10546	0.258812	-0.0537868	0.172456	-0.0535063	-0.0780704	0.171829	0.193029	0.15478	0.103192	0.0194491	0.0853824	0.101366	0.104604	0.0228278	0.0117052	0.0377248	0.0945473
MAPK8	Malignant3	magenta	0.125814	0.0587551	0.0881109	0.373744	-0.060091	0.116673	-0.0619895	-0.0429142	0.219749	0.261116	0.175492	0.0465357	0.0511761	0.068345	0.0443307	0.0869425	0.041799	-0.0227851	0.052188	0.0710038
UBE2D1	Malignant3	magenta	0.135931	0.0968388	0.104214	0.23441	0.0555459	0.107014	0.0604773	-0.0464994	0.15249	0.179335	0.12423	0.115695	0.111701	0.0841004	0.120919	0.137667	0.0989132	0.0984752	0.086949	0.129158
JMJD1C	Malignant3	magenta	0.164666	0.130416	0.0893177	0.293624	-0.123943	0.197151	-0.116002	-0.0712755	0.337775	0.303659	0.228139	0.102155	0.0132603	0.0318847	0.131318	0.0137763	0.045706	-0.0458012	0.0595778	0.121741
DNAJC12	Malignant3	magenta	0.099101	0.0837223	0.0658886	0.348461	-0.055395	0.0690009	-0.0280464	-0.0346372	0.14355	0.21836	0.150828	0.00768706	0.0371349	0.0651089	0.0166059	0.125937	0.00598085	-0.0185895	0.0617154	0.0455734
HERC4	Malignant3	magenta	0.164822	0.100954	0.137646	0.257595	-0.0172988	0.140751	-0.0129564	-0.0639742	0.192577	0.229335	0.159904	0.109073	0.0688857	0.104455	0.110245	0.13295	0.0565474	0.02157	0.0963671	0.10756
VCL	Malignant3	magenta	0.148109	0.185017	0.0820974	0.2772	-0.0468077	0.147015	-0.0217386	-0.11743	0.291597	0.28716	0.185733	0.0596177	0.0622656	-0.010846	0.0939833	0.0592913	0.0374413	-0.0439334	0.0792657	0.0967804
DLG5	Malignant3	magenta	0.129368	0.0900631	0.115614	0.280338	-0.0826252	0.130102	-0.0710116	-0.0555912	0.185845	0.209599	0.174423	0.0587718	0.0203499	0.0565782	0.0572467	0.090246	0.0117394	-0.0455799	0.0596515	0.0787259
DUSP5	Malignant3	magenta	0.152017	0.149218	0.113202	0.318648	-0.0592498	0.117001	-0.0113217	-0.0900314	0.185458	0.250593	0.172184	0.0590321	0.0267389	0.0452357	0.0916092	0.100148	0.0170569	-0.0261819	0.0858083	0.0652127
CASP7	Malignant3	magenta	0.0921404	0.00338681	0.0754363	0.249503	-0.020917	0.0735359	-0.0208759	0.00985874	0.166478	0.167902	0.121665	0.102161	0.0310258	0.115563	0.0394497	0.154403	0.0191512	0.0255941	0.0322282	0.0427088
ACADSB	Malignant3	magenta	0.107344	0.0807876	0.0615845	0.25597	-0.0263505	0.0965032	-0.0192269	-0.0440427	0.107373	0.17094	0.116935	0.0399332	0.0316174	0.0438993	0.0511071	0.0768415	0.0373508	-0.00893467	0.0479276	0.0619985
PTPRE	Malignant3	magenta	0.0784476	-0.0425027	0.0652562	0.237696	-0.0716159	0.104642	-0.0757412	0.0238072	0.215339	0.174969	0.138374	0.159036	-0.022702	0.115799	0.0628889	0.109866	-0.00691192	0.0100914	-0.00759603	0.050771
DUSP16	Malignant3	magenta	0.117893	0.035336	0.105046	0.211742	-0.0524321	0.125522	-0.0710727	-0.00144862	0.173305	0.179443	0.143141	0.0509806	0.0219503	0.0595553	0.0348224	0.0711656	0.0397421	-0.038385	0.0628163	0.0782902
GPRC5A	Malignant3	magenta	0.111705	-0.00780564	0.122821	0.349558	-0.143829	0.152161	-0.15653	-0.0349105	0.293512	0.263879	0.213789	0.131885	-0.00299307	0.137288	0.050227	0.185297	0.00176744	-0.0506443	0.0117392	0.0617146
PTHLH	Malignant3	magenta	0.0144019	-0.0585499	-0.000179616	0.541472	-0.194474	0.0506386	-0.180903	-0.0314502	0.255212	0.30607	0.179218	-0.0252522	-0.0451487	0.0589416	-0.085525	0.133026	-0.0770207	-0.12652	-0.0437441	-0.0182672
KIAA1551	Malignant3	magenta	0.135709	0.0320528	0.1148	0.245117	-0.0356959	0.162007	-0.0768817	-0.0424708	0.184675	0.195329	0.163636	0.0799718	0.0497139	0.0418635	0.0622173	0.0435381	0.0921448	-0.00267692	0.062445	0.133627
SLC38A1	Malignant3	magenta	0.196407	0.160216	0.164504	0.335696	-0.0319515	0.197603	-0.0333511	-0.105674	0.261024	0.29039	0.242562	0.0792808	0.0871016	0.0712243	0.12553	0.0883621	0.0707474	-0.00164868	0.121686	0.138183
SLC38A2	Malignant3	magenta	0.201696	0.0876666	0.180786	0.296068	-0.0746262	0.203661	-0.0988422	-0.0339375	0.280571	0.260704	0.239749	0.16754	0.0515646	0.140953	0.122547	0.129753	0.0495876	-0.00147761	0.0947599	0.140505
THAP2	Malignant3	magenta	0.10361	0.0531712	0.0856021	0.201416	-0.0417932	0.113597	-0.0487182	-0.0278447	0.168922	0.160041	0.127218	0.0446342	0.0379669	0.0343533	0.0399603	0.058853	0.0405494	-0.0157415	0.0440665	0.0778397
PAWR	Malignant3	magenta	0.15176	0.061817	0.118782	0.334599	-0.0679722	0.20326	-0.070493	-0.0714047	0.305881	0.279745	0.218521	0.148206	0.0325301	0.098881	0.130618	0.122048	0.0384869	0.00963813	0.0529168	0.124632
VEZT	Malignant3	magenta	0.179748	0.135527	0.128432	0.254461	-0.0247708	0.165588	-0.0394687	-0.0714821	0.246517	0.244418	0.202558	0.0969532	0.0812925	0.0472607	0.0998885	0.0694962	0.0861911	-0.000688882	0.0985093	0.130082
TBX3	Malignant3	magenta	0.131989	0.0475634	0.100845	0.436325	-0.157533	0.17844	-0.163594	-0.0707485	0.276301	0.325432	0.246203	0.0298802	0.0101441	0.0752777	0.0320673	0.0840366	-0.00407459	-0.0978949	0.0440961	0.0845055
HSPB8	Malignant3	magenta	0.0210546	-0.0481464	0.0136023	0.513052	-0.177006	0.0522467	-0.162708	-0.0556071	0.270501	0.317714	0.185467	-0.023005	-0.038925	0.0308333	-0.080301	0.114106	-0.0676346	-0.123577	-0.0372579	-0.0198581
SUSD6	Malignant3	magenta	0.147153	0.162006	0.103674	0.35789	-0.0882287	0.13942	-0.0471725	-0.145652	0.220228	0.287464	0.195808	0.0265063	0.0256918	0.00681851	0.0793578	0.0686489	0.00966723	-0.0680791	0.0690757	0.0695886
EVL	Malignant3	magenta	0.13475	0.0873778	0.117418	0.27916	-0.0856568	0.133794	-0.0783148	-0.0392289	0.141061	0.205883	0.171117	0.0304384	0.0196152	0.0555948	0.052033	0.0574347	0.00603682	-0.0479885	0.074938	0.0713632
MAPK6	Malignant3	magenta	0.13037	0.0345977	0.108898	0.266108	-0.0816484	0.173491	-0.0992659	-0.0219242	0.274917	0.243768	0.200863	0.0834436	0.0306586	0.0962495	0.0775396	0.08478	0.0200037	-0.0279376	0.0497897	0.101427
CA12	Malignant3	magenta	0.121078	0.0792597	0.0779154	0.443117	-0.099315	0.101987	-0.0677789	-0.0649913	0.205944	0.285223	0.174722	0.0407503	0.0202048	0.054884	0.0332874	0.141792	0.0146931	-0.0545398	0.0294183	0.0423395
SMAD3	Malignant3	magenta	0.0744523	-0.004878	0.0504748	0.31321	-0.0773999	0.082027	-0.0824856	-0.0159003	0.22874	0.219044	0.133336	0.0612001	0.00300081	0.052119	0.00438332	0.0899367	-0.00348769	-0.0537879	0.00835495	0.0294261
THSD4	Malignant3	magenta	0.107529	0.0644575	0.0724651	0.320399	-0.0850087	0.102533	-0.0679994	-0.0306267	0.203809	0.231578	0.16678	0.0523747	0.00981287	0.0568926	0.0412994	0.0876885	0.00259476	-0.0485517	0.043378	0.0476927
DNAJA4	Malignant3	magenta	0.167036	0.095273	0.187166	0.340891	-0.116779	0.157531	-0.134044	-0.0537146	0.284598	0.284433	0.257375	0.0331441	0.0398048	0.0998518	0.0401386	0.0706912	0.0199832	-0.0768906	0.113994	0.0871267
CHD2	Malignant3	magenta	0.1872	0.165061	0.123528	0.287292	-0.0784553	0.207179	-0.0759891	-0.115499	0.263254	0.295	0.234408	0.0729924	0.0482702	0.0246323	0.139119	0.0301898	0.0351967	-0.0427059	0.0870504	0.124442
IGF1R	Malignant3	magenta	0.0921694	-0.0454541	0.113292	0.243324	-0.106778	0.125909	-0.158717	0.0451768	0.202809	0.171166	0.164536	0.0457822	0.00329978	0.0981518	-0.0198753	0.0731443	0.0202342	-0.0672454	0.0387149	0.066952
CHSY1	Malignant3	magenta	0.124558	0.0202495	0.123622	0.210092	-0.0641749	0.132113	-0.0878895	0.00257896	0.185557	0.173434	0.16297	0.074813	0.0271312	0.0998769	0.0538035	0.065995	0.0353928	-0.0210017	0.053493	0.0700449
TNFRSF12A	Malignant3	magenta	0.00238133	0.0114027	-0.0633685	0.27715	-0.0658929	0.0207508	0.0196981	-0.100716	0.307268	0.217708	0.104565	0.129255	-0.0604429	0.0238259	0.0599337	0.132847	-0.113779	-0.0216209	-0.0640942	-0.0608863
CDH1	Malignant3	magenta	0.14612	0.0712498	0.131232	0.399309	-0.158069	0.192638	-0.165115	-0.0917576	0.352645	0.34518	0.266942	0.068607	0.0156646	0.0849427	0.0426241	0.0804616	0.0162699	-0.094946	0.0595853	0.0859031
MIS12	Malignant3	magenta	0.120506	0.0551929	0.102886	0.166899	-0.0173141	0.121248	-0.0378372	-0.011319	0.146655	0.148691	0.12488	0.078401	0.0386011	0.0711843	0.0660558	0.0554169	0.0519915	0.0110016	0.0620492	0.0867388
RFFL	Malignant3	magenta	0.0975181	0.0595733	0.074307	0.19287	-0.0498528	0.101483	-0.0484482	-0.0200021	0.181928	0.173682	0.123308	0.0438448	0.0268669	0.0339829	0.0333714	0.0541184	0.035535	-0.0264387	0.0485396	0.0596411
AP2B1	Malignant3	magenta	0.101931	-0.0453812	0.13873	0.310022	-0.14909	0.217047	-0.207834	-0.0390928	0.30153	0.246838	0.242594	0.0481942	0.010931	0.12206	0.00343602	0.047159	0.00729719	-0.0849591	0.0538061	0.101096
IGFBP4	Malignant3	magenta	0.0462438	0.0026753	0.0231654	0.268463	-0.00617736	0.0170038	0.00683152	-0.0111426	0.118023	0.148222	0.0639201	0.0369558	0.0367627	-0.00982998	-0.0121342	0.0811894	0.0277179	0.00330976	0.0103428	0.00978326
RUNDC1	Malignant3	magenta	0.117523	0.0717152	0.0892677	0.326853	-0.0715599	0.118093	-0.0603744	-0.0887106	0.193123	0.249948	0.163708	0.0364113	0.0203341	0.0384812	0.0515267	0.0742561	0.0137349	-0.039357	0.048761	0.0634049
VMP1	Malignant3	magenta	0.098868	0.13767	0.0637805	0.381083	-0.196353	0.142611	-0.123989	-0.186469	0.327674	0.322873	0.234622	0.0113311	-0.0392735	0.0395209	0.0271047	0.118445	-0.0751081	-0.142413	0.042604	0.0364708
H3F3B	Malignant3	magenta	0.0122379	0.0393815	-0.0281131	0.249982	-0.080055	0.0447676	-0.0399253	-0.138869	0.221725	0.176653	0.150684	-0.0198436	0.00749666	-0.0129232	-0.021161	0.0339245	-0.0274805	-0.0803072	0.00518092	0.0047635
CCDC57	Malignant3	magenta	0.127594	0.103809	0.0844197	0.200819	-0.061716	0.121732	-0.0454354	0.01251	0.170912	0.166367	0.121886	0.0984588	0.0280988	0.0816398	0.100763	0.0717195	0.0352446	-0.00188448	0.0703588	0.0836533
SLC39A6	Malignant3	magenta	0.157297	0.102477	0.113546	0.470352	-0.0856289	0.167301	-0.0593013	-0.0850962	0.235453	0.316544	0.230043	0.064212	0.0604703	0.137648	0.0691928	0.208118	0.0359275	-0.0124234	0.086722	0.117347
RPRD1B	Malignant3	magenta	0.14	0.0807812	0.127965	0.228279	-0.040106	0.128607	-0.0424088	-0.0730437	0.158862	0.183982	0.164096	0.0603772	0.0368351	0.0661709	0.073891	0.0758152	0.0259692	-0.0156662	0.0771114	0.0793407
TGM2	Malignant3	magenta	0.0421664	-0.0281534	0.0359552	0.360062	-0.0927062	0.0438028	-0.0821196	-0.0482797	0.194703	0.212704	0.111321	0.0828081	-0.0107522	0.0675362	-0.00477668	0.174325	-0.0460146	-0.0402917	-0.0229986	-0.00142562
ZNFX1	Malignant3	magenta	0.14267	0.0612788	0.111325	0.188773	-0.017072	0.143239	-0.0443144	-0.015113	0.202764	0.181554	0.153312	0.109528	0.0483641	0.0563025	0.0714928	0.0595561	0.0523216	-0.00510655	0.0496694	0.0942914
PTBP1	Malignant3	magenta	0.175198	0.145405	0.121819	0.215268	0.0610444	0.141864	0.050984	-0.0601213	0.221627	0.208337	0.165717	0.113276	0.107824	0.061647	0.125235	0.0940462	0.101162	0.0635158	0.12043	0.122292
MIDN	Malignant3	magenta	0.173374	0.202828	0.110611	0.397518	-0.136442	0.159087	-0.0754472	-0.120241	0.297288	0.334643	0.262071	0.0529148	0.017785	0.0178783	0.109138	0.104035	-0.00319397	-0.0884658	0.084161	0.0849074
DOT1L	Malignant3	magenta	0.129592	0.125104	0.0832236	0.207283	-0.0381398	0.107004	-0.0140492	-0.0708517	0.167849	0.179472	0.128294	0.040971	0.0236544	0.0116627	0.0759178	0.0464056	0.0254101	-0.0366878	0.0662385	0.0575542
GNA15	Malignant3	magenta	0.0617355	0.00673428	0.0420568	0.181828	-0.00745994	0.0475582	-0.0100739	0.0117767	0.116143	0.10437	0.0690456	0.0697571	0.0276368	0.0552765	0.0177209	0.139949	0.0272225	0.00827641	0.0183172	0.0215121
LDLR	Malignant3	magenta	0.164845	0.200757	0.127238	0.312063	-0.150423	0.154502	-0.112212	-0.0883767	0.376097	0.335805	0.243818	0.042927	0.00162276	0.0314384	0.0911233	0.0338082	-0.00278257	-0.0962112	0.0914454	0.0657657
KCNK6	Malignant3	magenta	0.16845	0.190296	0.129745	0.384906	-0.0790709	0.138108	-0.0226037	-0.122241	0.22249	0.31216	0.202787	0.0425779	0.0503181	0.0603712	0.100321	0.139932	0.00937053	-0.0369839	0.109638	0.0776796
SERTAD1	Malignant3	magenta	0.14766	0.150248	0.103193	0.303707	-0.047018	0.114208	-0.0254643	-0.0806971	0.256871	0.234137	0.179612	0.117953	0.0520399	0.0533517	0.101995	0.111254	0.0352641	-0.00269276	0.0821284	0.0832363
FOSB	Malignant3	magenta	0.0453131	0.071349	-0.0110507	0.28489	-0.271095	0.0798693	-0.20551	-0.0247975	0.354572	0.26709	0.190371	0.0301968	-0.113205	-0.0258842	-0.0203105	-0.0220269	-0.0825269	-0.186414	-0.047052	-0.0230056
CYTH2	Malignant3	magenta	0.146307	0.110527	0.127829	0.21424	-0.0233826	0.136684	-0.0385923	-0.0279749	0.226841	0.191603	0.185212	0.0875976	0.0718193	0.0975072	0.0880299	0.0845336	0.0641397	0.00416866	0.110228	0.10674
PPP1R15A	Malignant3	magenta	0.0320249	0.11863	-0.0414076	0.324448	-0.218553	0.0312448	-0.127991	-0.137926	0.335582	0.29679	0.169175	-0.00927613	-0.0918608	-0.102829	-0.0145448	-0.0121934	-0.107372	-0.188563	-0.0512893	-0.0542973
CRKL	Malignant3	magenta	0.134594	0.0586929	0.131728	0.21127	-0.0294096	0.13201	-0.0524071	-0.0259717	0.157023	0.171349	0.147811	0.0708205	0.0419617	0.0629221	0.0627993	0.0506033	0.0502072	-0.0128927	0.0603843	0.0926476
MAFF	Malignant3	magenta	0.121371	0.0711687	0.124363	0.377884	-0.145627	0.143063	-0.157491	-0.0350294	0.359553	0.311347	0.229687	0.0650897	-0.00167833	0.0558186	0.0214593	0.0769395	-0.00307568	-0.0909965	0.0369649	0.0631953
HSPA13	Malignant3	magenta	0.124241	0.0870241	0.0998079	0.211379	-0.017523	0.120654	-0.0121864	-0.06987	0.164891	0.192177	0.1438	0.0692443	0.0464152	0.0703112	0.0676364	0.0879679	0.031776	0.00394672	0.0761162	0.0669767
NRIP1	Malignant3	magenta	0.155304	0.200864	0.0896934	0.388843	-0.0809002	0.158297	-0.0213342	-0.17054	0.243791	0.31582	0.215658	0.0260714	0.0419784	-0.011769	0.104837	0.103945	0.00475905	-0.0783399	0.0841861	0.081871
USP16	Malignant3	magenta	0.15815	0.123838	0.10507	0.230797	-0.0651629	0.210062	-0.0714166	-0.0450939	0.296022	0.249618	0.220244	0.052605	0.0680725	0.0622743	0.0980703	0.0484944	0.073573	-0.021824	0.102584	0.130747
BACH1	Malignant3	magenta	0.136863	0.0997751	0.105776	0.211026	-0.05959	0.146106	-0.0651579	-0.0573584	0.222998	0.209463	0.167637	0.0589686	0.0374542	0.0347899	0.0635029	0.052146	0.0391484	-0.048165	0.0697282	0.0951412
RUNX1	Malignant3	magenta	0.0975666	0.00349461	0.0585208	0.432388	-0.189025	0.161362	-0.19232	-0.0401008	0.34441	0.325359	0.242164	0.0696048	-0.0311883	0.0719005	0.0267721	0.0809624	-0.0210034	-0.0966576	-0.00207256	0.0610026
ETS2	Malignant3	magenta	0.102943	0.0127155	0.0751425	0.273985	-0.0394343	0.101874	-0.0347501	-0.00375649	0.243323	0.210812	0.156463	0.116791	0.0177962	0.137582	0.0460194	0.261222	-0.000436525	-0.000302575	0.0355862	0.0674888
TFF1	Malignant3	magenta	0.0302696	0.00799258	0.00737974	0.523814	-0.182434	0.0500964	-0.138472	-0.0789347	0.237446	0.310334	0.186029	-0.0341	-0.0422749	0.0380151	-0.0634264	0.147827	-0.0708467	-0.129242	-0.018462	-0.0203479
